# Supplementary material for: Adipogenic and SWAT cells separate from a common progenitor in human brown and white adipose depots
Source: Nat Metab. 2023 Jun 19;5(6):996–1013. doi: 10.1038/s42255-023-00820-z (PMC10290958; doi:10.1038/s42255-023-00820-z)
Supplement: Supplementary file 3 — Supplementary Table 1. Sample overview of preadipocytes. Supplementary Table 2. DESeq analysis between progenitors from different depots. Wilcoxon rank-sum test and multiple hypothesis testing using the Benjamini–Hochberg method was used. Supplementary Table 3. Sample overview time series. Supplementary Table 4. Number of P branch cells per depot. Supplementary Table 5. Branch-specific genes encoding secreted products. The analysis was based on BEAM analysis, using a likelihood ratio test to find branch-specific genes. Supplementary Table 6. Branch-specific transcription factors. The analysis was based on BEAM analysis, using a likelihood ratio test to find branch-specific genes. Supplementary Table 7. Genes clustered by BEAM analysis, using a likelihood ratio test to find branch-specific genes. Supplementary Table 8. Transcription factor list from the BEAM genes identified by a likelihood ratio test. Supplementary Table 9. REVIGO gene-set enrichment analysis on the BEAM output genes was done with the R package gProfileR. The P values are thus from gProfileR, which uses Fisher’s one-tailed test, also known as cumulative hypergeometric probability, as the P value measuring the randomness of the intersection between the query and the ontology term. The P value represents the probability of the observed intersection plus probabilities of all larger, extreme intersections. Supplementary Table 10. BATLAS results in pseudotime. Supplementary Table 11. GWAS for CELLECT analysis. Supplementary Table 12. CELLECT results. Supplementary Table 13. RNAscope probe list. Supplementary Table 14. Demuxlet results. [file 42255_2023_820_MOESM3_ESM.xlsx]

## Sheet: 1 - Sample overview pre-adipocy
Experimental batch	Sample ID	Fat Depot	BMI (Kg/m2)*	Sex	Age (years) *	Harvest timepoints
2nd	Supra_1	Supraclavicular brown adipocytes	23 (21-24)	F	51 (48 - 62)	T1
	Supra_2
	Supra_3
1st	Supra_4
2nd	Subq_1	Subcutanous white adipocytes	22 (20-24)	F	53 (47 - 62)	T1
	Subq_2
	Subq_3
1st	Subq_4
2nd	Peri_1	Perirenal brown adipocytes	25 (22- 28)	F	54 (44- 60)	T1
	Peri_2
	Peri_3
	Visce_1	Visceral white adipocytes	< 25	f	35 (29 - 41)	T1
	Visce_2
	Visce_3
	* Mean and range

## Sheet: 2-DE-seq analysis
Depot	Average logFC	Fraction 1	Fraction 2	Adjusted p-value	Gene
Peri	0.868351	0.928	0.407	0	TM4SF1
Peri	0.617883	0.961	0.817	0	PTX3
Peri	0.481905	0.374	0.119	0	KISS1
Peri	0.477251	1	0.943	0	COTL1
Peri	0.474085	0.999	0.929	0	HMGA1
Peri	0.444719	0.956	0.757	0	SCUBE3
Peri	0.413413	0.995	0.968	0	IGFBP7
Peri	0.383628	0.878	0.518	0	SERINC2
Peri	0.355462	0.999	0.989	0	LDHA
Peri	0.328613	0.862	0.409	0	LINC01116
Peri	0.311151	0.998	0.984	0	RPL22L1
Peri	0.275613	0.995	0.907	0	MGST3
Peri	-0.328072	0.985	0.962	2.17e-136	RPL36A
Peri	-0.38431	0.389	0.39	2.21e-223	ACTA2
Peri	-0.465165	1	1	8.62e-109	RPS29
Peri	-0.561228	0.992	0.991	1.29e-41	CCDC80
Peri	-0.641028	0.701	0.642	1e-96	THBS1
Peri	-0.776832	0.661	0.832	2.26e-172	IGFBP3
Peri	-0.909226	0.918	0.903	0	TIMP3
Supra	0.420938	0.981	0.786	0	TKT
Supra	0.402641	0.91	0.542	0	PHGDH
Supra	0.355678	0.995	0.864	0	RNH1
Supra	0.351906	1	0.995	0	NPM1
Supra	-0.352624	0.22	0.488	0	HOXC8
Supra	-0.420891	0.093	0.57	0	HOXB7
Subq	1.11462	0.897	0.721	0	THBS1
Subq	0.923061	0.974	0.948	0	TIMP3
Subq	0.701878	0.831	0.728	0	DKK1
Subq	0.387905	0.852	0.794	6.29e-124	INHBA
Subq	-0.272808	0.21	0.503	0	PLAT
Subq	-0.326222	0.329	0.747	0	SVIL
Subq	-0.333501	0.6	0.865	0	PDGFRA
Subq	-0.333578	0.219	0.521	0	LXN
Subq	-0.734388	0.352	0.788	0	TM4SF1
Subq	-0.752724	0.718	0.932	0	PTX3
Subq	-0.956218	0.689	0.958	0	AKAP12
Visce	0.316716	1	0.998	0	RPS2
Visce	-0.257557	0.732	0.951	0	TALDO1
Visce	-0.313082	0.989	0.998	0	MAP1B
Visce	-0.319354	0.969	0.999	0	EIF4A1
Visce	-0.325717	0.917	0.996	0	MGST3
Visce	-0.326339	0.167	0.612	0	LINC01116
Visce	-0.332051	0.748	0.953	0	TKT
Visce	-0.337783	1	1	0	MYL6
Visce	-0.346187	0.137	0.405	0	MGP
Visce	-0.356357	0.524	0.808	0	PPAP2B
Visce	-0.366402	0.184	0.42	0	ANKRD1
Visce	-0.367305	0.268	0.714	0	CRNDE
Visce	-0.37957	0.57	0.88	0	BGN
Visce	-0.381709	0.946	0.998	0	UBB
Visce	-0.396508	0.934	0.997	0	ANXA1
Visce	-0.402054	0.842	0.983	0	UBC
Visce	-0.428837	0.721	0.895	0	SCUBE3
Visce	-0.437261	0.739	0.965	0	PRRX1
Visce	-0.478363	0.411	0.774	0	CXCL12
Visce	-0.501534	0.46	0.788	0	TM4SF1
Visce	-0.52981	0.993	0.988	0	FN1
Visce	-0.567621	0.051	0.493	0	ACAN
Visce	-0.688519	0.314	0.706	0	TNFRSF11B
Visce	-0.693715	0.951	0.996	0	CRYAB
Visce	-0.775899	0.071	0.427	0	PENK
Visce	-1.84214	0.113	0.554	0	IGFBP5

## Sheet: 3 - Sample overview timeseries 
Fat Depot	Sample ID	BMI (Kg/m2)*	Sex	Age (years)*	Harvest timepoints
Supraclavicular brown adipocytes	Supra_5	23 (21 -24)	F	51 (40 - 60)	T1,T2,T3,T4,T5
Visceral white adipocytes	Visce_4				T1,T2,T3,T4,T5
Perirenal brown adipocytes	Peri_4				T1,T2,T3,T4,T5
Subcutanous white adipocytes	Subq_5				T1,T2,T3,T4,T5
* mean and range

## Sheet: 5 - Percentage cells in branche
	# cells	% Peri	% Subq	% Visce	% Supra
Progenitor branch	14353	23	26	25	26
Lower branch	5476	17	32	36	16
Upper branch	3599	39	23	11	27

## Sheet: 4 - Number of P branch cells pe
	Peri	Subq	Supra	Visce
T1	692	750	608	840
T2	1271	1336	1351	1248
T3	1257	1604	1118	1492
T4	4	16	7	4
T5	62	24	637	32

## Sheet: 5-Branch-specific secr. genes
Upper Branch					Lower Branch
Gene	Brown	White			Gene	Brown	White
APOE	67.1319	58.5519			THBS1	54.4903	72.2555
GSN	NA	58.5519			PTX3	55.7544	62.2892
IGFBP5	63.3394	NA			CTGF	55.7544	64.7808
COL4A1	70.9244	68.5182			COL1A1	67.1319	61.0435		Numerical values are earliest stretched pseudotime point at which divergence is observed.
SERPINF1	70.9244	71.0097			IGFBP6	74.7168	62.2892
COL4A2	75.981	72.2555			CCDC80	67.1319	64.7808
ADIPOQ	75.981	73.5013			TIMP1	72.1885	64.7808
RBP4	78.5093	74.7471			MGP	67.1319	68.5182
CHI3L2	89.8867	78.4844			DCN	69.6602	67.2724
APOC1	96.2075	78.4844			IGFBP7	73.4527	67.2724
MTRNR2L1	79.7735	NA			TGFBI	84.8301	68.5182
TIMP4	83.5659	80.976			PRSS23	73.4527	69.7639
LPL	86.0943	80.976			LOX	78.5093	69.7639
HP	91.1509	80.976			FBN1	70.9244	73.5013
SPARC	81.0376	83.4676			COL3A1	72.1885	71.0097
ANGPTL4	81.0376	83.4676			FN1	72.1885	71.0097
LAMA4	83.5659	82.2218			APOD	74.7168	71.0097
LGALS1	89.8867	82.2218			LUM	77.2451	71.0097
PXDN	83.5659	87.2049			POSTN	NA	71.0097
TFRC	83.5659	93.4339			CYR61	72.1885	72.2555
NRP1	83.5659	NA			EFEMP1	72.1885	72.2555
HSPG2	94.9434	84.7134			COL1A2	73.4527	72.2555
PLTP	NA	85.9592			MFAP4	75.981	72.2555
PRADC1	86.0943	90.9423			FGF7	79.7735	72.2555
C4orf48	86.0943	93.4339			S100A13	73.4527	74.7471
MTRNR2L10	86.0943	87.2049			SPOCK1	73.4527	78.4844
MTRNR2L8	87.3584	87.2049			MFAP5	73.4527	73.5013
AZGP1	NA	87.2049			TIMP2	74.7168	82.2218
ITIH5	94.9434	89.6965			CST3	74.7168	75.9929
PPIA	97.4717	89.6965			FBLN1	74.7168	75.9929
PPIB	NA	89.6965			C1S	75.981	74.7471
CTSD	91.1509	90.9423			CCL2	77.2451	74.7471
SAA1	NA	90.9423			C1R	78.5093	74.7471
TNFRSF1A	91.1509	NA			CLU	75.981	75.9929
NMB	94.9434	92.1881			MFGE8	77.2451	75.9929
C1QTNF1	96.2075	92.1881			IGF2	79.7735	75.9929
F3	93.6792	NA			IL6ST	77.2451	82.2218
PCOLCE2	93.6792	NA			SEMA3C	77.2451	83.4676
PLA2G12A	93.6792	NA			CRLF1	79.7735	79.7302
BMPER	93.6792	NA			OLFML3	81.0376	79.7302
GPI	93.6792	NA			DPT	82.3018	79.7302
SEMA3G	96.2075	94.6796			SERPING1	79.7735	82.2218
PKDCC	NA	94.6796			FBLN5	79.7735	80.976
MDK	NA	94.6796			GPX3	82.3018	80.976
AGT	94.9434	NA			LGALS3	83.5659	80.976
GHR	94.9434	NA			TFPI	84.8301	80.976
LGALS3BP	NA	97.1712			PLA2G2A	81.0376	85.9592
CRELD2	NA	97.1712			SLIT3	81.0376	83.4676
MTRNR2L12	97.4717	NA			ADM	81.0376	84.7134
VEGFB	97.4717	NA			TIMP3	81.0376	83.4676
					LAMC1	86.0943	82.2218
					ANXA1	86.0943	82.2218
					FBLN2	87.3584	82.2218
					FSTL1	82.3018	87.2049
					COL6A2	82.3018	87.2049
					CTHRC1	89.8867	83.4676
					THBS2	NA	83.4676
					HTRA1	83.5659	85.9592
					LY96	91.1509	84.7134
					VCAN	84.8301	NA
					TNFRSF11B	84.8301	NA
					SOD3	86.0943	89.6965
					PCOLCE	86.0943	88.4507
					PTGDS	91.1509	87.2049
					NID1	87.3584	97.1712
					CXCL12	87.3584	89.6965
					GRN	87.3584	NA
					CILP	98.7358	88.4507
					ANXA2	88.6226	NA
					WISP2	93.6792	89.6965
					PODN	96.2075	89.6965
					ADAMTS5	97.4717	89.6965
					FST	NA	89.6965
					MMP2	NA	89.6965
					GAS6	89.8867	NA
					CLEC3B	91.1509	NA
					ADAMTS1	91.1509	NA
					CTSB	93.6792	92.1881
					NBL1	92.415	93.4339
					COL12A1	92.415	NA
					COL6A1	92.415	NA
					LAMA2	97.4717	93.4339
					MFAP2	NA	93.4339
					COL6A3	93.6792	95.9254
					ELN	93.6792	NA
					SERPINE1	93.6792	NA
					LRRC17	93.6792	NA
					LTBP2	93.6792	NA
					CRISPLD2	93.6792	NA
					TNXB	97.4717	94.6796
					IL33	94.9434	95.9254
					IGF1	94.9434	NA
					LOXL1	94.9434	NA
					IGFBP4	94.9434	NA
					FAP	98.7358	95.9254
					IL1R1	NA	95.9254
					SPON2	NA	95.9254
					BGN	96.2075	NA
					EFEMP2	96.2075	NA
					NPC2	96.2075	NA
					C3	96.2075	NA
					PLAT	NA	97.1712
					NGF	97.4717	NA
					C1orf54	97.4717	NA
					PRELP	97.4717	NA
					SLPI	97.4717	NA
					CLEC11A	97.4717	NA
					FAM3C	98.7358	NA

## Sheet: 6-Branch-specific TFs
Upper Branch					Lower Branch
Gene	Brown	White			Gene	Brown	White
ID3	58.2828	NA			ARID5B	68.396	69.7639
MYC	72.1885	78.4844			JUNB	69.6602	73.5013
PHB	73.4527	75.9929			FOS	70.9244	82.2218
PPARG	77.2451	75.9929			PRRX1	73.4527	79.7302
NR1H3	77.2451	78.4844			ZFP36L1	73.4527	74.7471		Numerical values are earliest stretched pseudotime point at which divergence is observed.
YBX1	78.5093	77.2387			SNAI2	77.2451	69.7639
MESP1	78.5093	78.4844			ZEB1	77.2451	75.9929
SREBF1	79.7735	82.2218			EGR1	78.5093	83.4676
MLXIPL	81.0376	82.2218			OSR2	78.5093	77.2387
RXRA	81.0376	82.2218			TCF4	78.5093	79.7302
GTF3A	81.0376	83.4676			EPAS1	81.0376	NA
CEBPA	81.0376	82.2218			STAT1	81.0376	NA
ZBED3	82.3018	88.4507			KLF4	82.3018	83.4676
CEBPB	82.3018	77.2387			NFYB	82.3018	90.9423
HOXA5	83.5659	NA			ZFP36L2	83.5659	79.7302
ZNF706	83.5659	88.4507			RBPJ	83.5659	84.7134
EBF2	84.8301	NA			SMAD3	83.5659	93.4339
ZEB2	86.0943	75.9929			TGIF1	83.5659	78.4844
SFPQ	88.6226	82.2218			FOSB	83.5659	88.4507
ZNF117	88.6226	82.2218			JUN	84.8301	85.9592
MAFB	88.6226	87.2049			NFE2L2	84.8301	84.7134
CAMTA1	89.8867	93.4339			HMGB1	84.8301	NA
GLI4	89.8867	NA			CARHSP1	84.8301	82.2218
ESRRA	89.8867	NA			MAF	84.8301	94.6796
RERE	91.1509	93.4339			FOSL2	86.0943	92.1881
SON	91.1509	87.2049			ATF4	86.0943	69.7639
GTF2I	92.415	87.2049			ZNF503	87.3584	87.2049
RREB1	93.6792	90.9423			ID2	88.6226	72.2555
TWIST1	93.6792	87.2049			NR2F2	88.6226	88.4507
SUB1	94.9434	85.9592			KLF9	89.8867	90.9423
ZNF664	94.9434	90.9423			PBX1	91.1509	98.417
NR2F6	94.9434	97.1712			PLAGL1	91.1509	95.9254
ZHX1	96.2075	95.9254			BNC2	91.1509	97.1712
FOXO1	96.2075	92.1881			PRRX2	91.1509	NA
THRA	96.2075	NA			JUND	91.1509	94.6796
RXRG	98.7358	NA			AHR	92.415	NA
AKNA	98.7358	NA			FOXP1	93.6792	84.7134
ZNF385A	98.7358	NA			TSC22D3	93.6792	NA
PREB	100	95.9254			CEBPD	93.6792	97.1712
PBRM1	100	NA			CREB3L1	93.6792	83.4676
REPIN1	100	NA			SP100	94.9434	94.6796
HSF1	100	NA			DNAJC1	94.9434	NA
TFAM	100	NA			CREBRF	96.2075	93.4339
ZNF207	100	94.6796			ZFHX4	96.2075	97.1712
MLX	100	97.1712			OSR1	97.4717	NA
SREBF2	100	NA			FOXO3	98.7358	NA
SOX4	NA	71.0097			NFATC4	98.7358	93.4339
KLF6	NA	84.7134			RUNX1	98.7358	95.9254
ZNF580	NA	87.2049			NFIA	100	NA
EBF1	NA	89.6965			TSHZ2	100	NA
HOXB6	NA	92.1881			ID3	NA	85.9592
NR3C1	NA	94.6796			NR4A1	NA	85.9592
ZBTB16	NA	94.6796			LITAF	NA	88.4507
STAT3	NA	94.6796			HBP1	NA	90.9423
NFIC	NA	94.6796			NFIB	NA	92.1881
MSX1	NA	95.9254			ID1	NA	92.1881
MXD4	NA	97.1712			TCF7L2	NA	93.4339
SLC2A4RG	NA	97.1712			HOXB7	NA	94.6796
THYN1	NA	98.417			ZBTB38	NA	95.9254
					HMGB2	NA	97.1712
					HIF3A	NA	98.417

## Sheet: 7 - BEAM genes
cluster	gene	pval	qval	avgLogFC branch U/L
1	ALDOA	0	0	0.631686
1	NME1	0	0	0.547679
1	ENO1	0	0	0.500965
1	ISOC2	0	0	0.491125
1	RPL22L1	0	0	0.488437
1	SLC25A6	0	0	0.479012
1	RTN4	0	0	0.456117
1	NDUFS8	0	0	0.452161
1	PPP1R14B	0	0	0.443468
1	EIF5A	5.43097e-299	4.17022e-297	0.424692
1	C1QBP	0	0	0.42101
1	MYL6	0	0	0.412304
1	AURKAIP1	0	0	0.406072
1	LDHA	0	0	0.39169
1	HSPD1	1.39E-292	1.02E-290	0.387037
1	PHB	9.46E-273	6.28E-271	0.37884
1	HSPA8	1.01E-248	6.15E-247	0.376506
1	RAN	7.25E-174	3.14E-172	0.352148
1	UROS	9.37E-285	6.53E-283	0.351604
1	PRELID1	2.49E-233	1.44E-231	0.347089
1	HSP90AA1	3.36E-224	1.86E-222	0.343997
1	NHP2	8.67E-164	3.58E-162	0.338777
1	FHL1	5.65761e-302	4.40609e-300	0.338326
1	YWHAZ	1.22E-288	8.67E-287	0.335899
1	PSMA7	7.24E-298	5.37E-296	0.334969
1	SLC25A4	6.55E-287	4.65E-285	0.331143
1	EIF4EBP1	4.28E-237	2.52E-235	0.319547
1	TPI1	1.63E-218	8.88E-217	0.31794
1	LGALS1	0	0	0.316904
1	MRPS12	2.47E-199	1.23E-197	0.315591
1	MDH2	1.69E-176	7.52E-175	0.310636
1	MLF2	3.08E-189	1.48E-187	0.308145
1	NME4	1.47E-200	7.39E-199	0.307539
1	DYNLL1	7.83E-256	4.87E-254	0.307327
1	CALR	9.47E-214	5.08E-212	0.304827
1	FKBP1A	3.58E-168	1.51E-166	0.303523
1	VDAC1	2.74E-187	1.29E-185	0.302848
2	SCD	0	0	2.36687
2	FABP5	0	0	1.93457
2	G0S2	0	0	1.89118
2	FABP4	0	0	1.86494
2	ADIPOQ	0	0	1.81169
2	ADIRF	0	0	1.54717
2	CD36	0	0	1.45853
2	PLIN4	0	0	1.44335
2	GPD1	0	0	1.43037
2	RBP4	0	0	1.34792
2	PLIN1	0	0	1.33787
2	FASN	0	0	1.30697
2	DBI	0	0	1.2919
2	PNPLA2	0	0	1.2703
2	CHCHD10	0	0	1.18495
2	CIDEC	0	0	1.07835
2	HEBP2	0	0	1.05672
2	MTRNR2L1	0	0	1.0234
2	AGPAT2	0	0	1.01964
2	ACACB	0	0	0.965188
2	FADS1	0	0	0.961784
2	ACSL1	0	0	0.947451
2	UCP2	0	0	0.888849
2	PLA2G16	0	0	0.875179
2	INSIG1	0	0	0.869939
2	CYB5A	0	0	0.858762
2	LIPE	0	0	0.819603
2	DGAT2	0	0	0.777353
2	GPAM	0	0	0.757175
2	MRAP	0	0	0.754382
2	PPP1R1A	0	0	0.7514
2	COX7B	0	0	0.745439
2	ACLY	0	0	0.728594
2	SLC25A1	0	0	0.726404
2	LPL	0	0	0.703014
2	AOC3	0	0	0.694875
2	FAM213A	0	0	0.653333
2	COX7A2	0	0	0.627054
2	PCK1	0	0	0.619002
2	PRDX6	0	0	0.617626
2	COL4A1	0	0	0.60913
2	TIMM8B	0	0	0.605267
2	ACSL5	0	0	0.603499
2	UQCRQ	0	0	0.601157
2	PTMA	0	0	0.600809
2	MDH1	0	0	0.589996
2	AQP7	0	0	0.589165
2	MRPL41	0	0	0.584459
2	PRKAR2B	0	0	0.577664
2	ATP5J	0	0	0.575347
2	COX5B	0	0	0.574867
2	LGALS12	0	0	0.567807
2	UQCR10	0	0	0.567279
2	UQCRH	0	0	0.564924
2	ACADVL	0	0	0.564848
2	DDT	0	0	0.556413
2	VKORC1L1	0	0	0.556239
2	ETFB	0	0	0.554387
2	THRSP	0	0	0.549703
2	NDUFC2	0	0	0.537112
2	SHC1	0	0	0.536125
2	ACO2	0	0	0.534664
2	MGST3	0	0	0.527847
2	COL4A2	0	0	0.523208
2	FNDC4	0	0	0.522848
2	HADH	0	0	0.518116
2	DCXR	0	0	0.515291
2	MVD	0	0	0.502929
2	STOM	0	0	0.502657
2	HK2	0	0	0.501445
2	ALDH1L1	0	0	0.494648
2	MRPL12	0	0	0.493811
2	CS	0	0	0.492647
2	YWHAG	0	0	0.491804
2	AKR1C2	9.99E-215	5.37E-213	0.488156
2	RPLP2	0	0	0.48709
2	ELOVL5	0	0	0.48708
2	ITGA7	0	0	0.483999
2	CSAD	1.70E-296	1.25E-294	0.476645
2	MRPL23	0	0	0.472535
2	MT-ATP6	0	0	0.472455
2	NDUFB2	0	0	0.465704
2	HMGCS1	0	0	0.465164
2	GBE1	0	0	0.456152
2	COX14	0	0	0.453403
2	NDUFA6	0	0	0.452565
2	RHOB	4.01826e-296	3.05E-308	0.449741
2	HP	6.37E-290	4.58E-288	0.447719
2	TSKU	3.19E-265	2.04E-263	0.443296
2	ATP5D	0	0	0.443064
2	CHI3L2	1.78E-298	1.33E-296	0.442297
2	ACSS2	0	0	0.442058
2	FAH	0	0	0.432694
2	SREBF1	0	0	0.430282
2	FAM195A	0	0	0.429769
2	APOE	1.54E-292	1.12E-290	0.42935
2	C11orf96	1.64E-149	6.31E-148	0.428795
2	PEMT	2.85E-269	1.85E-267	0.423131
2	AIFM2	0	0	0.422509
2	SLIRP	0	0	0.420861
2	SH3PXD2A	0	0	0.419903
2	MT-ND5	0	0	0.414431
2	IDH1	0	0	0.412985
2	MT-CO3	0	0	0.411437
2	COX17	0	0	0.410448
2	CAMK1	0	0	0.410165
2	UQCR11.1	0	0	0.409575
2	NDUFS5	0	0	0.409263
2	ERV3-1	0	0	0.408905
2	ATP5J2	0	0	0.408622
2	GCSH	2.96439e-308	2.36756e-306	0.40797
2	USMG5	0	0	0.407179
2	MESP1	0	0	0.40679
2	NOTCH3	0	0	0.402252
2	NDUFA3	4.01E-284	2.79E-282	0.399365
2	ECH1	1.27E-282	8.77E-281	0.394435
2	ACO1	0	0	0.394034
2	IDI1	0	0	0.392903
2	RASD1	1.51E-91	3.79E-90	0.392776
2	RDH5	4.18E-201	2.11E-199	0.391796
2	CDKN2C	9.87722e-299	7.5578e-297	0.391063
2	RETSAT	0	0	0.38539
2	ATP5L	0	0	0.383623
2	DLAT	0	0	0.379929
2	CLMN	0	0	0.375489
2	MTRNR2L8	0	0	0.374337
2	HLA-DMA	0	0	0.372214
2	CAV1	0	3.95253e-308	0.371726
2	COX6B1	0	0	0.370623
2	NDUFB7	0	0	0.369632
2	MLXIPL	2.22E-286	1.57E-284	0.367375
2	ATP5I	7.63E-282	5.25E-280	0.365303
2	TIMP4	4.55E-182	2.10E-180	0.363278
2	COX6A1	7.48E-287	5.30E-285	0.361908
2	MMD	7.61E-258	4.77E-256	0.361563
2	MGST1	2.09E-266	1.34E-264	0.360914
2	MKNK2	0	0	0.35912
2	MSMO1	0	0	0.357654
2	NR1H3	8.50E-208	4.40E-206	0.356997
2	SAT1	1.84E-242	1.11E-240	0.355799
2	MME	7.91E-226	4.45E-224	0.3542
2	HILPDA	1.12E-280	7.58E-279	0.354014
2	CEBPA	0	0	0.346645
2	RTN3	4.65E-276	3.09E-274	0.342842
2	IL17RE	9.27E-95	2.39E-93	0.3398
2	ME1	0	0	0.339066
2	COX7A1	3.90E-298	2.90E-296	0.336941
2	C19orf70	1.87E-248	1.14E-246	0.335532
2	DHCR24	9.46E-238	5.58E-236	0.334218
2	ATP5E	0	0	0.333349
2	TOB1	4.55E-206	2.34E-204	0.332271
2	CAT	1.32E-173	5.69E-172	0.33219
2	MT-CO1	0	0	0.328344
2	ATP5O	8.42E-271	5.49E-269	0.328211
2	AKR1C3	1.22E-128	4.05E-127	0.328187
2	LINC00116	3.23E-175	1.42E-173	0.327722
2	TECR	7.57E-236	4.41E-234	0.32665
2	COX7C	0	0	0.325952
2	PPARG	8.20E-188	3.89E-186	0.322613
2	NDUFA4	0	0	0.319366
2	LETM1	1.29E-262	8.21E-261	0.319347
2	HSD11B1	3.97E-19	3.29E-18	0.317449
2	NDUFA1	2.60E-250	1.60E-248	0.316474
2	ACAA2	3.23E-213	1.73E-211	0.315237
2	GLRX5	2.21E-210	1.15E-208	0.314302
2	C17orf89	6.00E-236	3.50E-234	0.314014
2	MTRNR2L10	1.02E-264	6.51E-263	0.311853
2	HADHB	9.87E-172	4.25E-170	0.309815
2	MINOS1	6.29E-202	3.18E-200	0.309517
2	MT-CYB	0	0	0.307604
2	DECR1	3.53E-191	1.71E-189	0.305083
2	FZD4	4.77E-193	2.34E-191	0.302772
2	PDE3B	0	0	0.301774
2	EPHA1-AS1	0	0	0.300055
2	PLA2G2A	0	0	-0.315323
3	EPHB6	9.73E-167	4.05E-165	-0.301233
3	SLC40A1	1.82E-119	5.62E-118	-0.303385
3	CPB1	3.93E-62	7.41E-61	-0.305082
3	RAB31	1.46E-225	8.21E-224	-0.307758
3	GPNMB	5.45E-160	2.22E-158	-0.309349
3	MIR24-2	2.92E-211	1.54E-209	-0.311304
3	SPON2	1.23E-176	5.47E-175	-0.320809
3	CBR3	4.97E-207	2.56E-205	-0.321007
3	ANKRD28	7.87E-219	4.32E-217	-0.323831
3	PPAP2A	1.72E-184	8.00E-183	-0.327141
3	FAM198B	4.26E-177	1.92E-175	-0.328513
3	PMP22	3.30E-142	1.21E-140	-0.329114
3	WISP2	1.04E-272	6.87E-271	-0.336478
3	HSD17B11	2.06E-226	1.17E-224	-0.341266
3	TMEM59L	8.38E-193	4.09E-191	-0.343695
3	CILP	1.54E-124	4.98E-123	-0.344568
3	C1orf21	6.75E-212	3.56E-210	-0.344813
3	TNNT3	1.52E-230	8.73E-229	-0.347332
3	FSTL1	1.20274e-304	9.43395e-303	-0.348696
3	LHFP	7.68E-252	4.75E-250	-0.362535
3	NGFRAP1	0	0	-0.366195
3	NDRG1	3.08E-248	1.87E-246	-0.366692
3	ZFP36L2	2.60E-295	1.92E-293	-0.399194
3	EGR1	2.46E-280	1.66E-278	-0.410405
3	CD34	2.61855e-308	2.09928e-306	-0.427509
3	ZEB1	8.51E-289	6.09E-287	-0.430739
3	SH3D19	2.87E-290	2.08E-288	-0.4309
3	LSP1	0	0	-0.44448
3	ABCA6	0	0	-0.451417
3	CYBRD1	0	0	-0.457427
3	OLFML3	0	0	-0.458212
3	TIMP2	0	0	-0.463669
3	PPAP2B	0	0	-0.521508
3	SERPING1	0	0	-0.521613
3	CFD	0	0	-0.52292
3	SNAI2	0	0	-0.531328
3	TCEAL4	0	0	-0.537989
3	ZFP36L1	0	0	-0.586789
3	OSR2	0	0	-0.589366
3	CTSK	0	0	-0.607975
3	C1R	0	0	-0.624937
3	C1S	0	0	-0.629176
3	MFGE8	0	0	-0.632801
3	FOS	0	0	-0.640535
3	FBLN1	0	0	-0.675299
3	DPT	0	0	-0.684187
3	PTGDS	0	0	-0.695293
3	ZFP36	0	0	-0.711356
3	CLU	0	0	-0.782559
3	IFITM3	0	0	-0.835762
3	MFAP5	0	0	-0.86729
3	CST3	0	0	-0.869766
3	MFAP4	0	0	-0.877569
3	PLAC9	0	0	-1.00516
3	IGF2	0	0	-1.12164
3	DCN	0	0	-1.38687
3	MGP	0	0	-1.42034
3	APOD	0	0	-1.47368
4	PROCR	1.59E-240	9.56E-239	-0.302464
4	POLD4	6.18E-177	2.77E-175	-0.314613
4	CD99	1.26E-198	6.30E-197	-0.322336
4	BICC1	3.02E-249	1.85E-247	-0.327117
4	BASP1	4.55E-272	2.97E-270	-0.327663
4	RSL24D1	1.60E-213	8.54E-212	-0.331752
4	NUPR1	3.14E-160	1.28E-158	-0.332656
4	DSTN	1.35004e-297	0.00E+00	-0.334399
4	SLC38A2	6.00E-200	3.00E-198	-0.337871
4	RP11-14N7.2	4.88E-236	2.86E-234	-0.339281
4	2019-09-07	2.97E-225	1.65E-223	-0.340001
4	PTGIS	0	0	-0.342074
4	HCFC1R1	5.46E-209	2.83E-207	-0.342831
4	CARHSP1	1.14E-149	4.39E-148	-0.344358
4	PCOLCE	4.06E-279	2.72E-277	-0.347874
4	NNMT	0	0	-0.348752
4	TMSB4X	0	0	-0.355307
4	MXRA8	6.19E-256	3.86E-254	-0.371938
4	MARCKS	6.09E-213	3.24E-211	-0.374099
4	ZFAS1	0	0	-0.38436
4	SEMA3C	7.35E-234	4.25E-232	-0.385204
4	VIM	0	0	-0.394955
4	SERPINE2	0	0	-0.399767
4	B2M	0	0	-0.40339
4	ADM	2.41324e-304	1.88612e-302	-0.409752
4	RRAS	0	0	-0.414526
4	DEPTOR	0	0	-0.420806
4	TXNRD1	0	0	-0.425162
4	LGALS3	9.6065e-300	7.45492e-298	-0.43115
4	ISLR	0	0	-0.43611
4	NAP1L1	0	0	-0.436253
4	ACTG1	0	0	-0.437
4	TPM4	0	0	-0.444424
4	CTHRC1	0	0	-0.448881
4	FN1	0	0	-0.448922
4	ARID5B	0	0	-0.452477
4	C6orf48	0	0	-0.466334
4	MIR4435-1HG	0	0	-0.470353
4	AXL	0	0	-0.471189
4	FBLN5	0	0	-0.485178
4	PRSS23	0	0	-0.493471
4	LINC00152	0	0	-0.504466
4	PRKCDBP	0	0	-0.505234
4	DAB2	0	0	-0.507705
4	CD59	0	0	-0.52047
4	COL3A1	0	0	-0.537699
4	S100A10	0	0	-0.539532
4	TPM1	0	0	-0.540759
4	EFEMP1	0	0	-0.54262
4	CCL2	0	0	-0.54696
4	LOX	0	0	-0.549601
4	IFITM2	0	0	-0.578212
4	COL1A2	0	0	-0.579336
4	S100A13	0	0	-0.596599
4	PTX3	0	0	-0.600307
4	EMP3	0	0	-0.635794
4	PDLIM2	0	0	-0.671424
4	CYP1B1	0	0	-0.680919
4	CALD1	0	0	-0.689321
4	TIMP1	0	0	-0.698489
4	CYR61	0	0	-0.763823
4	FBN1	0	0	-0.764513
4	LUM	0	0	-0.768325
4	IGFBP7	0	0	-0.78538
4	CLDN11	0	0	-0.908491
4	THBS1	0	0	-0.935982
4	COL1A1	0	0	-0.9779
4	CCDC80	0	0	-1.09128
4	CTGF	0	0	-1.30676
5	MAP1B	0	0	-0.30785
5	FBLN2	3.32E-136	1.16E-134	-0.308386
5	RIN2	1.08E-193	5.32E-192	-0.309284
5	PPP1R15A	1.25E-210	6.52E-209	-0.323685
5	NEXN	1.85E-240	1.11E-238	-0.324519
5	MYADM	8.20E-281	5.58E-279	-0.347224
5	USP53	2.59E-258	1.64E-256	-0.355637
5	FRMD6	9.46E-292	6.86E-290	-0.358188
5	IL6ST	3.66E-215	1.98E-213	-0.366154
5	SMIM14	1.11E-281	7.62E-280	-0.373567
5	TFPI	2.96192e-306	2.35704e-304	-0.373831
5	DKK1	0	0	-0.374064
5	WBP5	9.36E-287	6.61E-285	-0.378335
5	GNG11	3.65E-285	2.55E-283	-0.379506
5	ABCA8	1.39E-276	9.28E-275	-0.383164
5	CALHM2	0	0	-0.389226
5	DPYSL2	1.18E-289	8.50E-288	-0.391005
5	SLIT3	3.31E-286	2.32E-284	-0.394023
5	S100A6	0	0	-0.394902
5	IER2	9.73E-301	7.32E-299	-0.410593
5	ADD3	9.32E-282	6.39E-280	-0.421408
5	DDR2	1.34E-262	8.51E-261	-0.427931
5	TCF4	1.14292e-305	9.06221e-304	-0.446622
5	LAPTM4A	0	0	-0.462647
5	VGLL3	0	0	-0.470935
5	PNRC1	0	0	-0.485752
5	YPEL3	0	0	-0.485783
5	SPOCK1	0	0	-0.498029
5	PRRX1	0	0	-0.513988
5	FGF7	0	0	-0.563258
5	CRLF1	0	0	-0.563981
5	IFITM1	0	0	-0.734886
5	JUNB	0	0	-0.765208
5	PDGFRA	0	0	-0.771242
5	S100A4	0	0	-0.825348
5	IGFBP6	0	0	-0.876016
5	RP11-572C15.6	0	0	-1.045
6	CYCS	0	0	0.808034
6	MT-CO2	0	0	0.708143
6	SLC25A5	0	0	0.660433
6	CAV2	0	0	0.642134
6	MPC2	0	0	0.629459
6	COX8A	0	0	0.612059
6	ATP5G3	0	0	0.610731
6	ATP5B	0	0	0.599634
6	FDPS	0	0	0.596735
6	CYC1	0	0	0.564572
6	COX5A	0	0	0.554159
6	PRDX2	0	0	0.522089
6	MT-ND4	0	0	0.465889
6	ECHS1	0	0	0.464159
6	BCAP31	0	0	0.459678
6	ATP5G1	0	0	0.457281
6	PDXK	0	0	0.44796
6	MTCH2	0	0	0.44699
6	UQCRFS1	0	0	0.446244
6	HSPE1	0	0	0.441975
6	NDUFS6	0	0	0.436813
6	TALDO1	0	0	0.424522
6	TIMM13	0	0	0.423857
6	ASPH	3.2302e-299	2.49787e-297	0.396868
6	NDUFAB1	0	0	0.393374
6	MMAB	0	0	0.374086
6	MRAS	0	0	0.369949
6	BOLA3	1.12E-268	7.27E-267	0.356861
6	GPC1	1.22E-265	7.86E-264	0.354977
6	G6PD	2.26E-174	9.87E-173	0.34991
6	C20orf27	3.35E-272	2.20E-270	0.348404
6	HSD17B12	5.18181e-299	3.99291e-297	0.340452
6	CISD3	2.73E-188	1.30E-186	0.339993
6	HSD17B10	6.05E-210	3.15E-208	0.33944
6	UQCRC1	4.69E-239	2.79E-237	0.324824
6	NDUFS7	3.27E-222	1.81E-220	0.320508
6	ACAT2	2.16E-254	1.34E-252	0.30029

## Sheet: 8 - BEAM TF analysis
cluster	ensembl gene ID	gene_short_name	p-value	q-value	avg logFC branch U/L	gene type	GO term accession	GO term name
1	ENSG00000108561	C1QBP	0	0	0.42101	protein_coding	GO:0008134	transcription factor binding
1	ENSG00000164924	YWHAZ	1.22e-288	8.67e-287	0.335899	protein_coding	GO:0008134	transcription factor binding
1	ENSG00000167085	PHB	9.46e-273	6.28e-271	0.37884	protein_coding	GO:0000981	DNA-binding transcription factor activity, RNA polymerase II-specific
2	ENSG00000009950	MLXIPL	2.22e-286	1.57e-284	0.367375	protein_coding	GO:0000981	DNA-binding transcription factor activity, RNA polymerase II-specific
2	ENSG00000025434	NR1H3	8.5e-208	4.4e-206	0.356997	protein_coding	GO:0003700	DNA-binding transcription factor activity
2	ENSG00000072310	SREBF1	0	0	0.430282	protein_coding	GO:0000981	DNA-binding transcription factor activity, RNA polymerase II-specific
2	ENSG00000121691	CAT	1.32e-173	5.69e-172	0.33219	protein_coding	GO:0032088	negative regulation of NF-kappaB transcription factor activity
2	ENSG00000132170	PPARG	8.2e-188	3.89e-186	0.322613	protein_coding	GO:0001103	RNA polymerase II repressing transcription factor binding
2	ENSG00000135218	CD36	0	0	1.45853	protein_coding	GO:0051092	positive regulation of NF-kappaB transcription factor activity
2	ENSG00000166823	MESP1	0	0	0.40679	protein_coding	GO:0003700	DNA-binding transcription factor activity
2	ENSG00000174804	FZD4	4.77e-193	2.34e-191	0.302772	protein_coding	GO:0051091	positive regulation of DNA-binding transcription factor activity
2	ENSG00000187514	PTMA	0	0	0.600809	protein_coding	GO:0033613	activating transcription factor binding
2	ENSG00000245848	CEBPA	0	0	0.346645	protein_coding	GO:0000981	DNA-binding transcription factor activity, RNA polymerase II-specific
2	ENSG00000229153	EPHA1-AS1	0	0	0.300055	antisense
3	ENSG00000019549	SNAI2	0	0	-0.531328	protein_coding	GO:0000981	DNA-binding transcription factor activity, RNA polymerase II-specific
3	ENSG00000120738	EGR1	2.46e-280	1.66e-278	-0.410405	protein_coding	GO:0000981	DNA-binding transcription factor activity, RNA polymerase II-specific
3	ENSG00000120885	CLU	0	0	-0.782559	protein_coding	GO:0051092	positive regulation of NF-kappaB transcription factor activity
3	ENSG00000148516	ZEB1	8.51e-289	6.09e-287	-0.430739	protein_coding	GO:0000981	DNA-binding transcription factor activity, RNA polymerase II-specific
3	ENSG00000152518	ZFP36L2	2.6e-295	1.92e-293	-0.399194	protein_coding	GO:0003700	DNA-binding transcription factor activity
3	ENSG00000162407	PPAP2B	0	0	-0.521508	protein_coding	GO:0051091	positive regulation of DNA-binding transcription factor activity
3	ENSG00000164920	OSR2	0	0	-0.589366	protein_coding	GO:0000981	DNA-binding transcription factor activity, RNA polymerase II-specific
3	ENSG00000170345	FOS	0	0	-0.640535	protein_coding	GO:0051090	regulation of DNA-binding transcription factor activity
3	ENSG00000174059	CD34	0	0	-0.427509	protein_coding	GO:0008134	transcription factor binding
3	ENSG00000185650	ZFP36L1	0	0	-0.586789	protein_coding	GO:0003700	DNA-binding transcription factor activity
3	ENSG00000267519	MIR24-2	2.92e-211	1.54e-209	-0.311304	antisense
4	ENSG00000124212	PTGIS	0	0	-0.342074	protein_coding	GO:0032088	negative regulation of NF-kappaB transcription factor activity
4	ENSG00000138061	CYP1B1	0	0	-0.680919	protein_coding	GO:0032088	negative regulation of NF-kappaB transcription factor activity
4	ENSG00000150347	ARID5B	0	0	-0.452477	protein_coding	GO:0000981	DNA-binding transcription factor activity, RNA polymerase II-specific
4	ENSG00000153048	CARHSP1	1.14e-149	4.39e-148	-0.344358	protein_coding	GO:0000981	DNA-binding transcription factor activity, RNA polymerase II-specific
4	ENSG00000205542	TMSB4X	0	0	-0.355307	protein_coding	GO:0032088	negative regulation of NF-kappaB transcription factor activity
4	ENSG00000172965	MIR4435-1HG	0	0	-0.470353	lincRNA
4	ENSG00000177410	ZFAS1	0	0	-0.38436	antisense
4	ENSG00000222041	LINC00152	0	0	-0.504466	lincRNA
4	ENSG00000232527	RP11-14N7.2	4.88e-236	2.86e-234	-0.339281	lincRNA
5	ENSG00000116132	PRRX1	0	0	-0.513988	protein_coding	GO:0000981	DNA-binding transcription factor activity, RNA polymerase II-specific
5	ENSG00000162733	DDR2	1.34e-262	8.51e-261	-0.427931	protein_coding	GO:0051091	positive regulation of DNA-binding transcription factor activity
5	ENSG00000171223	JUNB	0	0	-0.765208	protein_coding	GO:0000981	DNA-binding transcription factor activity, RNA polymerase II-specific
5	ENSG00000196628	TCF4	0	0	-0.446622	protein_coding	GO:0005667	transcription factor complex
5	ENSG00000206538	VGLL3	0	0	-0.470935	protein_coding	GO:0000981	DNA-binding transcription factor activity, RNA polymerase II-specific
6	ENSG00000163170	BOLA3	1.12e-268	7.27e-267	0.356861	protein_coding	GO:0000981	DNA-binding transcription factor activity, RNA polymerase II-specific
6	ENSG00000167815	PRDX2	0	0	0.522089	protein_coding	GO:0032088	negative regulation of NF-kappaB transcription factor activity

## Sheet: 9 - BEAM GSEA REVIGO
cluster	term ID	description	revigo frequency	query size	domain	term size	overlap size	p-value
1	GO:0009205	purine ribonucleoside triphosphate metabolic process	0.0137	37	BP	279	9	4.61e-06
1	GO:0006915	apoptotic process	0.0041	37	BP	1934	17	4.42e-05
1	GO:0042026	protein refolding	0.0007	37	BP	17	4	6.11e-05
1	GO:0008219	cell death	0.0046	37	BP	2197	17	0.000294
1	GO:0016032	viral process	0.0013	37	BP	680	10	0.000881
1	GO:0031647	regulation of protein stability	0.0007	37	BP	250	7	0.000925
1	GO:0007005	mitochondrion organization	0.0042	37	BP	527	9	0.00108
1	GO:0072521	purine-containing compound metabolic process	0.0267	37	BP	553	9	0.00162
1	GO:0006091	generation of precursor metabolites and energy	0.0194	37	BP	471	8	0.00543
1	GO:1901564	organonitrogen compound metabolic process	0.1789	37	BP	6908	27	0.0086
1	GO:0072524	pyridine-containing compound metabolic process	0.0135	37	BP	150	5	0.0214
1	GO:0042866	pyruvate biosynthetic process	0.0001	37	BP	77	4	0.032
1	GO:0015853	adenine transport	0	37	BP	4	2	0.0499
1	GO:0031967	organelle envelope	0.0126	37	CC	1166	14	2.75e-05
1	GO:0031975	envelope	0.0232	37	CC	1166	14	2.75e-05
1	GO:0005737	cytoplasm	0.2602	37	CC	11390	36	0.000147
1	GO:0070062	extracellular exosome	0.0068	37	CC	2133	17	0.00019
1	GO:0044444	cytoplasmic part	0.1266	37	CC	9521	33	0.000631
1	GO:0043209	myelin sheath	0.0005	37	CC	166	5	0.0351
1	GO:0003723	RNA binding	0.0528	37	MF	1848	17	2.23e-05
1	GO:0045296	cadherin binding	0.0006	37	MF	299	7	0.00307
1	GO:0001846	opsonin binding	0	37	MF	14	3	0.00537
1	GO:0001848	complement binding	0	37	MF	22	3	0.0225
1	GO:0005471	ATP:ADP antiporter activity	0.0001	37	MF	3	2	0.025
1	GO:0015207	adenine transmembrane transporter activity	0	37	MF	3	2	0.025
2	GO:0044281	small molecule metabolic process	0.1514	167	BP	1987	92	4.68e-44
2	GO:0006091	generation of precursor metabolites and energy	0.0194	167	BP	471	52	6.15e-40
2	GO:0017144	drug metabolic process	0.0006	167	BP	757	50	2.44e-27
2	GO:0009117	nucleotide metabolic process	0.0417	167	BP	657	47	5.96e-27
2	GO:0006629	lipid metabolic process	0.0352	167	BP	1399	63	2.62e-26
2	GO:0072521	purine-containing compound metabolic process	0.0267	167	BP	553	43	8.99e-26
2	GO:0044255	cellular lipid metabolic process	0.027	167	BP	1064	53	2.73e-23
2	GO:0006066	alcohol metabolic process	0.0042	167	BP	335	27	2.18e-15
2	GO:1901135	carbohydrate derivative metabolic process	0.0632	167	BP	1189	46	3.53e-15
2	GO:1902600	hydrogen ion transmembrane transport	0.0102	167	BP	148	20	3.58e-15
2	GO:0051186	cofactor metabolic process	0.0399	167	BP	533	30	4.7e-13
2	GO:0006732	coenzyme metabolic process	0.0311	167	BP	344	25	5.43e-13
2	GO:0006793	phosphorus metabolic process	0.1351	167	BP	3255	72	1.64e-12
2	GO:0007005	mitochondrion organization	0.0042	167	BP	527	29	2.86e-12
2	GO:1901615	organic hydroxy compound metabolic process	0.0083	167	BP	500	28	6.03e-12
2	GO:0008152	metabolic process	0.7539	167	BP	11679	144	1.75e-10
2	GO:0044237	cellular metabolic process	0.5306	167	BP	10713	135	3.74e-09
2	GO:1990542	mitochondrial transmembrane transport	0.0008	167	BP	84	12	1.65e-08
2	GO:1901570	fatty acid derivative biosynthetic process	0.0001	167	BP	88	12	2.91e-08
2	GO:0006839	mitochondrial transport	0.0018	167	BP	264	18	3.18e-08
2	GO:0010565	regulation of cellular ketone metabolic process	0.0005	167	BP	119	13	7.07e-08
2	GO:0006790	sulfur compound metabolic process	0.0182	167	BP	360	20	9.05e-08
2	GO:0042180	cellular ketone metabolic process	0.0042	167	BP	186	15	1.65e-07
2	GO:1901568	fatty acid derivative metabolic process	0.0002	167	BP	156	14	1.75e-07
2	GO:0019915	lipid storage	0.0003	167	BP	64	10	3.92e-07
2	GO:0016999	antibiotic metabolic process	0.0006	167	BP	140	13	5.56e-07
2	GO:0071704	organic substance metabolic process	0.5836	167	BP	11181	133	2.1e-06
2	GO:1901360	organic cyclic compound metabolic process	0.3032	167	BP	6338	91	8.08e-06
2	GO:0070542	response to fatty acid	0.0001	167	BP	87	10	8.75e-06
2	GO:1901137	carbohydrate derivative biosynthetic process	0.0365	167	BP	709	24	2.16e-05
2	GO:0044238	primary metabolic process	0.5374	167	BP	10718	127	2.8e-05
2	GO:1901564	organonitrogen compound metabolic process	0.1789	167	BP	6908	94	6.5e-05
2	GO:0010257	NADH dehydrogenase complex assembly	0.0001	167	BP	64	8	0.000172
2	GO:0005975	carbohydrate metabolic process	0.0526	167	BP	572	20	0.000247
2	GO:0006006	glucose metabolic process	0.0043	167	BP	193	12	0.000257
2	GO:0010743	regulation of macrophage derived foam cell differentiation	0	167	BP	30	6	0.00043
2	GO:0043603	cellular amide metabolic process	0.0688	167	BP	1095	28	0.00045
2	GO:0055093	response to hyperoxia	0	167	BP	21	5	0.00188
2	GO:0006979	response to oxidative stress	0.0058	167	BP	440	16	0.00303
2	GO:0006725	cellular aromatic compound metabolic process	0.2963	167	BP	6137	82	0.00339
2	GO:0006811	ion transport	0.0534	167	BP	1609	33	0.00481
2	GO:0009058	biosynthetic process	0.3161	167	BP	6365	83	0.00803
2	GO:1901576	organic substance biosynthetic process	0.3037	167	BP	6291	82	0.0101
2	GO:0009719	response to endogenous stimulus	0.0053	167	BP	1588	32	0.0103
2	GO:0046483	heterocycle metabolic process	0.2966	167	BP	6096	79	0.0234
2	GO:0009987	cellular process	0.6378	167	BP	15950	156	0.0288
2	GO:0009056	catabolic process	0.0482	167	BP	2435	41	0.0321
2	GO:0006139	nucleobase-containing compound metabolic process	0.2655	167	BP	5937	77	0.0333
2	GO:0005739	mitochondrion	0.0216	167	CC	1583	78	2.34e-37
2	GO:0031975	envelope	0.0232	167	CC	1166	57	4.87e-25
2	GO:0005737	cytoplasm	0.2602	167	CC	11390	159	1.47e-24
2	GO:0044444	cytoplasmic part	0.1266	167	CC	9521	145	8.77e-22
2	GO:0070469	respiratory chain	0.003	167	CC	103	21	5.66e-20
2	GO:1990204	oxidoreductase complex	0.0045	167	CC	114	17	2.71e-13
2	GO:0005622	intracellular	0.4118	167	CC	14606	162	1.04e-11
2	GO:0070069	cytochrome complex	0.001	167	CC	35	11	1.09e-11
2	GO:0005811	lipid particle	0.0006	167	CC	74	11	8.16e-08
2	GO:0043226	organelle	0.2079	167	CC	13288	149	2.96e-07
2	GO:0044464	cell part	0.5239	167	CC	16791	165	1.21e-05
2	GO:0005623	cell	0.5355	167	CC	16822	165	1.61e-05
2	GO:0019867	outer membrane	0.0102	167	CC	207	10	0.029
2	GO:0016491	oxidoreductase activity	0.1278	167	MF	748	54	6.3e-32
2	GO:0009055	electron carrier activity	0.0128	167	MF	112	19	3.12e-16
2	GO:0015002	heme-copper terminal oxidase activity	0.0021	167	MF	29	11	9.4e-13
2	GO:0016675	oxidoreductase activity, acting on a heme group of donors	0.0021	167	MF	30	11	1.47e-12
2	GO:0015078	hydrogen ion transmembrane transporter activity	0.0093	167	MF	127	17	1.77e-12
2	GO:0003824	catalytic activity	0.6583	167	MF	6043	102	2.01e-12
2	GO:0016655	oxidoreductase activity, acting on NAD(P)H, quinone or similar compound as acceptor	0.0045	167	MF	59	12	1.97e-10
2	GO:0016614	oxidoreductase activity, acting on CH-OH group of donors	0.0202	167	MF	138	15	2.16e-09
2	GO:0048037	cofactor binding	0.056	167	MF	490	23	8.42e-08
2	GO:0016746	transferase activity, transferring acyl groups	0.0289	167	MF	251	14	8.51e-05
2	GO:0016628	oxidoreductase activity, acting on the CH-CH group of donors, NAD or NADP as acceptor	0.0024	167	MF	26	6	0.000172
2	GO:0050662	coenzyme binding	0.0347	167	MF	273	14	0.000242
2	GO:0016829	lyase activity	0.036	167	MF	186	11	0.00146
2	GO:0016679	oxidoreductase activity, acting on diphenols and related substances as donors	0.0011	167	MF	10	4	0.00249
2	GO:0046912	transferase activity, transferring acyl groups, acyl groups converted into alkyl on transfer	0.0016	167	MF	5	3	0.0145
2	GO:0016209	antioxidant activity	0.0071	167	MF	83	7	0.0171
2	GO:0016831	carboxy-lyase activity	0.0062	167	MF	35	5	0.0273
3	GO:0002376	immune system process	0.006	55	BP	3044	24	0.00152
3	GO:0043062	extracellular structure organization	0.0006	55	BP	385	9	0.00258
3	GO:0051239	regulation of multicellular organismal process	0.0063	55	BP	2957	23	0.0038
3	GO:0002682	regulation of immune system process	0.0025	55	BP	1503	16	0.00517
3	GO:0008283	cell proliferation	0.0039	55	BP	2121	19	0.00583
3	GO:0030198	extracellular matrix organization	0.0006	55	BP	332	8	0.00857
3	GO:0061158	3'-UTR-mediated mRNA destabilization	0	55	BP	13	3	0.0129
3	GO:1900153	positive regulation of nuclear-transcribed mRNA catabolic process, deadenylation-dependent decay	0.0001	55	BP	16	3	0.0252
3	GO:0072376	protein activation cascade	0.0002	55	BP	190	6	0.0335
3	GO:0071363	cellular response to growth factor stimulus	0.0015	55	BP	685	10	0.0408
3	GO:0031012	extracellular matrix	0.0028	55	CC	376	12	1e-06
3	GO:0005576	extracellular region	0.0238	55	CC	4453	32	3.72e-05
3	GO:0031982	vesicle	0.0136	55	CC	3788	25	0.0222
3	GO:0005201	extracellular matrix structural constituent	0.0003	55	MF	126	7	0.000136
4	GO:0030198	extracellular matrix organization	0.0006	63	BP	332	14	6.42e-09
4	GO:0043062	extracellular structure organization	0.0006	63	BP	385	14	4.68e-08
4	GO:0097435	supramolecular fiber organization	0.0035	63	BP	610	16	1.8e-07
4	GO:0009611	response to wounding	0.0013	63	BP	667	16	6.71e-07
4	GO:0007155	cell adhesion	0.0054	63	BP	1343	21	1.59e-06
4	GO:0022610	biological adhesion	0.0055	63	BP	1351	21	1.77e-06
4	GO:0050793	regulation of developmental process	0.0121	63	BP	2565	28	3.04e-06
4	GO:0071840	cellular component organization or biogenesis	0.0857	63	BP	6297	43	1.44e-05
4	GO:0016477	cell migration	0.0029	63	BP	1466	20	4.78e-05
4	GO:0051239	regulation of multicellular organismal process	0.0063	63	BP	2957	28	7.62e-05
4	GO:0032502	developmental process	0.0281	63	BP	6212	41	0.00017
4	GO:0051674	localization of cell	0.0063	63	BP	1609	20	0.000225
4	GO:0006950	response to stress	0.0458	63	BP	3862	31	0.000433
4	GO:0006928	movement of cell or subcellular component	0.0097	63	BP	2064	22	0.000619
4	GO:0032501	multicellular organismal process	0.0237	63	BP	7414	44	0.00082
4	GO:0034097	response to cytokine	0.0014	63	BP	1137	16	0.00122
4	GO:0040011	locomotion	0.01	63	BP	1842	20	0.00201
4	GO:0048519	negative regulation of biological process	0.0198	63	BP	5209	35	0.00333
4	GO:0065008	regulation of biological quality	0.034	63	BP	3656	28	0.00708
4	GO:0048523	negative regulation of cellular process	0.0183	63	BP	4626	32	0.00785
4	GO:0050896	response to stimulus	0.1221	63	BP	9017	47	0.012
4	GO:0050878	regulation of body fluid levels	0.0007	63	BP	504	10	0.0127
4	GO:0048518	positive regulation of biological process	0.0174	63	BP	5764	36	0.0128
4	GO:0072593	reactive oxygen species metabolic process	0.0028	63	BP	254	7	0.0484
4	GO:0044421	extracellular region part	0.0131	63	CC	3598	42	1.52e-13
4	GO:0005576	extracellular region	0.0238	63	CC	4453	43	5.69e-11
4	GO:0005788	endoplasmic reticulum lumen	0.0003	63	CC	298	12	4.82e-07
4	GO:0031982	vesicle	0.0136	63	CC	3788	34	2.97e-06
4	GO:0005581	collagen trimer	0.0007	63	CC	98	7	7.96e-05
4	GO:0031091	platelet alpha granule	0.0001	63	CC	92	6	0.00142
4	GO:0005925	focal adhesion	0.0011	63	CC	396	10	0.00145
4	GO:0005201	extracellular matrix structural constituent	0.0003	63	MF	126	11	6.78e-10
4	GO:0005198	structural molecule activity	0.0327	63	MF	763	18	5.22e-08
4	GO:0019838	growth factor binding	0.0003	63	MF	130	8	2.49e-05
4	GO:0008201	heparin binding	0.0003	63	MF	158	8	0.000115
4	GO:0044877	macromolecular complex binding	0.0074	63	MF	996	16	0.000201
4	GO:0005178	integrin binding	0.0002	63	MF	121	7	0.000343
4	GO:0005539	glycosaminoglycan binding	0.0011	63	MF	217	8	0.00132
4	GO:1901681	sulfur compound binding	0.0055	63	MF	228	8	0.00191
4	GO:0005515	protein binding	0.0441	63	MF	11522	55	0.00277
4	GO:0048407	platelet-derived growth factor binding	0	63	MF	11	3	0.0145
5	NA	NA	NA	5	NA	5	5	5
6	GO:0022900	electron transport chain	0.0056	35	BP	179	12	4.51e-13
6	GO:0019693	ribose phosphate metabolic process	0.0303	35	BP	520	15	1.05e-11
6	GO:0055114	oxidation-reduction process	0.1506	35	BP	996	18	2.53e-11
6	GO:0055086	nucleobase-containing small molecule metabolic process	0.0492	35	BP	746	15	2.01e-09
6	GO:0072521	purine-containing compound metabolic process	0.0267	35	BP	553	13	1.47e-08
6	GO:0017144	drug metabolic process	0.0006	35	BP	757	14	4.49e-08
6	GO:0006091	generation of precursor metabolites and energy	0.0194	35	BP	471	12	4.56e-08
6	GO:1901135	carbohydrate derivative metabolic process	0.0632	35	BP	1189	16	1.17e-07
6	GO:0007005	mitochondrion organization	0.0042	35	BP	527	10	5.03e-05
6	GO:0006793	phosphorus metabolic process	0.1351	35	BP	3255	18	0.00641
6	GO:0051186	cofactor metabolic process	0.0399	35	BP	533	8	0.00956
6	GO:1902600	hydrogen ion transmembrane transport	0.0102	35	BP	148	5	0.0167
6	GO:0019322	pentose biosynthetic process	0	35	BP	4	2	0.0493
6	GO:0005739	mitochondrion	0.0216	35	CC	1583	24	2.61e-15
6	GO:0070469	respiratory chain	0.003	35	CC	103	11	5.1e-14
6	GO:0098803	respiratory chain complex	0.0016	35	CC	89	10	1.03e-12
6	GO:0070069	cytochrome complex	0.001	35	CC	35	6	8.76e-08
6	GO:0031975	envelope	0.0232	35	CC	1166	16	8.77e-08
6	GO:1990204	oxidoreductase complex	0.0045	35	CC	114	7	3e-06
6	GO:0044444	cytoplasmic part	0.1266	35	CC	9521	33	2.25e-05
6	GO:0005737	cytoplasm	0.2602	35	CC	11390	33	0.00571
6	GO:0016491	oxidoreductase activity	0.1278	35	MF	748	16	1.02e-10
6	GO:0009055	electron carrier activity	0.0128	35	MF	112	9	8.05e-10
6	GO:0048037	cofactor binding	0.056	35	MF	490	9	0.000386
6	GO:0008137	NADH dehydrogenase (ubiquinone) activity	0.003	35	MF	46	4	0.00354
6	GO:0045155	electron transporter, transferring electrons from CoQH2-cytochrome c reductase complex and cytochrome c oxidase complex activity	0	35	MF	2	2	0.00824
6	GO:0003824	catalytic activity	0.6583	35	MF	6043	24	0.0139
6	GO:0015002	heme-copper terminal oxidase activity	0.0021	35	MF	29	3	0.0493

[truncated: 5 more sheets: 10- BATLAS results pseudotime-d, 11- GWAS for CELLECT analysis, 12- CELLECT results, 13- RNAscope list, 14- Demuxlet results]
